# Supplementary material for: Increased flow rate of hyperpolarized aqueous solution for dynamic nuclear polarization-enhanced magnetic resonance imaging achieved by an open Fabry–Pérot type microwave resonator
Source: Magn Reson (Gott). 2020 Nov 18;1(2):275–84. doi: 10.5194/mr-1-275-2020 (PMC10500708; doi:10.5194/mr-1-275-2020)
Supplement: The supplement related to this article is available online at: https://doi.org/10.5194/mr-1-275-2020-supplement. [file mr-1-275-supplement.zip]

Archive with 3 entries (3 files):
- Fabry_Perot resonator simulation.cst
- mr-1-275-2020-supplement-title-page.pdf
- Fabry_Perot resonator design.dwg
